# Supplementary material for: Natural Autoantibodies in Biologic-Treated Rheumatoid Arthritis and Ankylosing Spondylitis Patients: Associations with Vascular Pathophysiology
Source: Int J Mol Sci. 2024 Mar 18;25(6):3429. doi: 10.3390/ijms25063429 (PMC10970856; doi:10.3390/ijms25063429)
Supplement: Supplementary file 1 [file ijms-25-03429-s001.zip]

Archive with 1 entries (1 files):
- ijms-2894906-supplementary.pdf
